# Supplementary material for: Is EuroSCORE II still a reliable predictor for cardiac surgery mortality in 2022? A retrospective study study
Source: Eur J Cardiothorac Surg. 2023 Sep 5;64(3):ezad294. doi: 10.1093/ejcts/ezad294 (PMC10722878; doi:10.1093/ejcts/ezad294)
Supplement: ezad294_Supplementary_Data [file ezad294_supplementary_data.zip]

Archive with 4 entries (4 files):
- Figure 1 Supplementary.pdf
- Figure 2 Supplementary.pdf
- Figure 3 Supplementary.pdf
- Figure 4S.pdf
